# Supplementary material for: When Uncontrolled Diabetes Mellitus and Severe COVID-19 Converge: The Perfect Storm for Mucormycosis
Source: J Fungi (Basel). 2021 Apr 15;7(4):298. doi: 10.3390/jof7040298 (PMC8071133; doi:10.3390/jof7040298)
Supplement: Supplementary file 1 [file jof-07-00298-s001.zip]

Archive with 1 entries (1 files):
- jof-1159820-supplementary.pdf
